# Supplementary material for: Transcriptomic Characterization of Tambaqui (Colossoma macropomum, Cuvier, 1818) Exposed to Three Climate Change Scenarios
Source: PLoS One. 2016 Mar 28;11(3):e0152366. doi: 10.1371/journal.pone.0152366 (PMC4809510; doi:10.1371/journal.pone.0152366)
Supplement: S5 Table — (XLSX) [file pone.0152366.s010.xlsx]

## Sheet: SSR-contigs
Table S5: Primers and types of SSR motif found in tambaqui sequences.
Contig name	Start bp	Motif	End bp	Type of SSR
contig_104	262	(CT)6	274	Dinucleotide
contig_112	201	(AGC)6	219	Trinucleotide
contig_117	189	(CT)8	205	Dinucleotide
contig_123	7	(CT)7	21	Dinucleotide
contig_133	567	(CT)6...(CT)6	649	Interrupted/Compound Interrupted
contig_164	20	(CT)6...(CT)11	289	Interrupted/Compound Interrupted
contig_175	60	(CT)6...(CT)6	91	Interrupted/Compound Interrupted
contig_205	13	(CT)6	25	Dinucleotide
contig_313	6	(CT)8	22	Dinucleotide
contig_314	13	(GAT)5	28	Trinucleotide
contig_386	86	(AG)7	100	Dinucleotide
contig_407	6	(GT)7	20	Dinucleotide
contig_442	86	(CT)6	98	Dinucleotide
contig_482	6	(CT)6	18	Dinucleotide
contig_505	1	(GAT)7	22	Trinucleotide
contig_516	85	(CT)11	107	Dinucleotide
contig_586	40	(AG)6	52	Dinucleotide
contig_652	243	(GGT)5	258	Trinucleotide
contig_726	13	(GAT)5	28	Trinucleotide
contig_764	1	(AC)8	17	Dinucleotide
contig_772	2	(GT)8	18	Dinucleotide
contig_773	1	(CT)9	19	Dinucleotide
contig_877	216	(CT)6	228	Dinucleotide
contig_880	116	(AG)7	130	Dinucleotide
contig_904	1	(AGG)5	16	Trinucleotide
contig_923	220	(AG)6	232	Dinucleotide
contig_1060	296	(GT)6	308	Dinucleotide
contig_1077	159	(ACC)5	174	Trinucleotide
contig_1090	2	(GT)6	14	Dinucleotide
contig_1161	5	(CT)7	19	Dinucleotide
contig_1187	49	(AC)6	61	Dinucleotide
contig_1204	10	(AT)6	22	Dinucleotide
contig_1209	38	(AG)10	58	Dinucleotide
contig_1238	2	(GT)6	14	Dinucleotide
contig_1436	32	(GT)6	44	Dinucleotide
contig_1515	58	(CT)7	72	Dinucleotide
contig_1602	44	(ATT)5	59	Trinucleotide
contig_1657	122	(CT)7	136	Dinucleotide
contig_1715	359	(CT)10	379	Dinucleotide
contig_1719	87	(AC)6	99	Dinucleotide
contig_1724	2	(GT)8	18	Dinucleotide
contig_1729	132	(GT)17	166	Dinucleotide
contig_1766	101	(CT)6	113	Dinucleotide
contig_1777	12	(CT)6	24	Dinucleotide
contig_1824	93	(AG)6	105	Dinucleotide
contig_1825	33	(AAC)5	48	Trinucleotide
contig_1827	21	(AT)6	33	Dinucleotide
contig_1888	8	(CT)7...(AC)7	114	Interrupted/Compound Interrupted
contig_1899	1	(GT)9	19	Dinucleotide
contig_1997	1	(GT)8	17	Dinucleotide
contig_2042	1	(GT)9	19	Dinucleotide
contig_2062	91	(AGC)7	112	Trinucleotide
contig_2069	28	(GT)6	40	Dinucleotide
contig_2160	289	(AC)13	315	Dinucleotide
contig_2250	8	(GT)7	22	Dinucleotide
contig_2270	14	(AC)6...(AC)6	47	Interrupted/Compound Interrupted
contig_2315	42	(AG)6	54	Dinucleotide
contig_2358	83	(GT)9	101	Dinucleotide
contig_2382	331	(CT)7	345	Dinucleotide
contig_2392	50	(GT)6...(GT)8	115	Interrupted/Compound Interrupted
contig_2410	34	(AAG)5	49	Trinucleotide
contig_2414	1	(AC)9	19	Dinucleotide
contig_2426	215	(CT)6	227	Dinucleotide
contig_2442	1	(GT)6...(CT)6	87	Interrupted/Compound Interrupted
contig_2460	1	(AG)9	19	Dinucleotide
contig_2530	2	(AG)7	16	Dinucleotide
contig_2547	33	(AG)8...(AG)12...(CT)6	97	Interrupted/Compound Interrupted
contig_2593	467	(GT)10	487	Dinucleotide
contig_2650	68	(CT)10	88	Dinucleotide
contig_2657	423	(CCT)5	438	Trinucleotide
contig_2679	119	(AC)6	131	Dinucleotide
contig_2703	120	(GT)9	138	Dinucleotide
contig_2728	1	(GT)8	17	Dinucleotide
contig_2730	2	(ATT)5	17	Trinucleotide
contig_2742	73	(CT)6...(CT)7	101	Interrupted/Compound Interrupted
contig_2802	95	(ATGT)5(ATTT)5...(AAAC)5	395	Interrupted/Compound Interrupted
contig_2807	1	(ATGT)5	21	Tetranucleotide
contig_2837	201	(AC)6	213	Dinucleotide
contig_2857	20	(CT)6...(CT)7...(CT)6	399	Interrupted/Compound Interrupted
contig_2868	8	(CT)6	20	Dinucleotide
contig_2870	111	(GT)6	123	Dinucleotide
contig_2905	72	(ATTT)5	92	Tetranucleotide
contig_2923	96	(GT)7	110	Dinucleotide
contig_2989	148	(GT)9...(AG)6	180	Interrupted/Compound Interrupted
contig_3001	115	(GT)6	127	Dinucleotide
contig_3008	108	(AT)6	120	Dinucleotide
contig_3035	172	(CT)7	186	Dinucleotide
contig_3115	227	(CT)7	241	Dinucleotide
contig_3345	78	(AG)11	100	Dinucleotide
contig_3362	194	(CT)6	206	Dinucleotide
contig_3401	11	(AG)6	23	Dinucleotide
contig_3417	112	(CT)8	128	Dinucleotide
contig_3505	204	(GT)6	216	Dinucleotide
contig_3621	129	(GT)6	141	Dinucleotide
contig_3658	1	(GT)7	15	Dinucleotide
contig_3664	54	(AG)7	68	Dinucleotide
contig_3726	2	(GT)8	18	Dinucleotide
contig_3754	1	(CTTT)5	21	Tetranucleotide
contig_3755	150	(AC)8	166	Dinucleotide
contig_3778	243	(CT)7	257	Dinucleotide
contig_3786	1	(CT)9	19	Dinucleotide
contig_3807	126	(AG)8	142	Dinucleotide
contig_3857	217	(GT)6	229	Dinucleotide
contig_3875	11	(AG)6	23	Dinucleotide
contig_4013	43	(GAT)5	58	Trinucleotide
contig_4170	1	(CT)8	17	Dinucleotide
contig_4195	1	(CT)9	19	Dinucleotide
contig_4269	1	(AC)8	17	Dinucleotide
contig_4291	58	(GT)6	70	Dinucleotide
contig_4294	136	(CT)6	148	Dinucleotide
contig_4304	206	(AC)6	218	Dinucleotide
contig_4397	3	(ATC)6	21	Trinucleotide
contig_4408	49	(CT)6	61	Dinucleotide
contig_4460	284	(CT)7	298	Dinucleotide
contig_4543	63	(GAT)5	78	Trinucleotide
contig_4614	37	(GTT)6	55	Trinucleotide
contig_4689	107	(GT)7	121	Dinucleotide
contig_4743	99	(GT)8	115	Dinucleotide
contig_4789	99	(CT)8	115	Dinucleotide
contig_4820	9	(CT)7	23	Dinucleotide
contig_4847	2	(GT)7	16	Dinucleotide
contig_4907	171	(CT)8	187	Dinucleotide
contig_5093	1	(GAT)6...(CT)7...(GT)6	190	Interrupted/Compound Interrupted
contig_5171	133	(CT)6	145	Dinucleotide
contig_5223	110	(GT)7	124	Dinucleotide
contig_5254	1	(AC)9	19	Dinucleotide
contig_5629	131	(CT)6	143	Dinucleotide
contig_5666	105	(CT)7	119	Dinucleotide
contig_5697	156	(GT)9	174	Dinucleotide
contig_5710	1	(CTT)6	19	Trinucleotide
contig_5749	3	(CCT)6	21	Trinucleotide
contig_5785	48	(GT)6	60	Dinucleotide
contig_5814	1	(GT)7	15	Dinucleotide
contig_5821	146	(GT)8	162	Dinucleotide
contig_5857	182	(CT)6	194	Dinucleotide
contig_5872	18	(AG)7	32	Dinucleotide
contig_5886	46	(GT)6	58	Dinucleotide
contig_5902	2	(AG)6	14	Dinucleotide
contig_5914	1	(AC)9	19	Dinucleotide
contig_5940	88	(GT)7	102	Dinucleotide
contig_5979	118	(AG)6	130	Dinucleotide
contig_6039	147	(GT)9	165	Dinucleotide
contig_6099	3	(GT)6	15	Dinucleotide
contig_6100	116	(CT)8	132	Dinucleotide
contig_6114	12	(CT)8...(CT)9	91	Interrupted/Compound Interrupted
contig_6297	62	(GGT)5	77	Trinucleotide
contig_6299	34	(AG)6	46	Dinucleotide
contig_6421	121	(AT)6	133	Dinucleotide
contig_6478	48	(GT)6	60	Dinucleotide
contig_6507	140	(GT)6	152	Dinucleotide
contig_6531	2	(CT)7	16	Dinucleotide
contig_6533	284	(AGC)7	305	Trinucleotide
contig_6562	103	(AC)12	127	Dinucleotide
contig_6573	203	(GT)9	221	Dinucleotide
contig_6643	141	(GTTT)5	161	Tetranucleotide
contig_6677	38	(CT)7	52	Dinucleotide
contig_6713	23	(AAC)5	38	Trinucleotide
contig_6757	95	(GT)6	107	Dinucleotide
contig_6816	8	(CT)6	20	Dinucleotide
contig_6831	109	(AG)7	123	Dinucleotide
contig_6936	103	(CT)6	115	Dinucleotide
contig_6951	1	(CT)9	19	Dinucleotide
contig_6953	1	(AG)6	13	Dinucleotide
contig_6979	8	(CT)7	22	Dinucleotide
contig_7008	1	(GT)6	13	Dinucleotide
contig_7053	153	(AC)6	165	Dinucleotide
contig_7058	109	(GAT)6	127	Trinucleotide
contig_7077	2	(GT)8	18	Dinucleotide
contig_7083	1	(CT)9...(CT)6	114	Interrupted/Compound Interrupted
contig_7092	72	(AC)7	86	Dinucleotide
contig_7137	29	(CT)7	43	Dinucleotide
contig_7268	102	(AG)7	116	Dinucleotide
contig_7273	115	(CT)7	129	Dinucleotide
contig_7276	52	(AC)8	68	Dinucleotide
contig_7337	6	(GT)7...(GT)9	42	Interrupted/Compound Interrupted
contig_7365	44	(AC)6	56	Dinucleotide
contig_7457	229	(CCT)5	244	Trinucleotide
contig_7475	166	(CT)7	180	Dinucleotide
contig_7489	12	(CTT)5	27	Trinucleotide
contig_7490	226	(CT)9	244	Dinucleotide
contig_7491	200	(CT)8	216	Dinucleotide
contig_7514	188	(AG)8	204	Dinucleotide
contig_7586	221	(GT)7	235	Dinucleotide
contig_7626	182	(GT)7	196	Dinucleotide
contig_7662	89	(AG)9	107	Dinucleotide
contig_7667	69	(CT)8	85	Dinucleotide
contig_7683	11	(GAT)5	26	Trinucleotide
contig_7696	10	(GTT)5	25	Trinucleotide
contig_7705	55	(CT)6	67	Dinucleotide
contig_7706	115	(GT)6	127	Dinucleotide
contig_7725	194	(AG)6	206	Dinucleotide
contig_7779	119	(GT)6	131	Dinucleotide
contig_7830	2	(AC)8	18	Dinucleotide
contig_7831	82	(CT)6	94	Dinucleotide
contig_7842	171	(GT)11	193	Dinucleotide
contig_7891	2	(CT)8	18	Dinucleotide
contig_7901	9	(ATT)5	24	Trinucleotide
contig_7944	2	(GT)7	16	Dinucleotide
contig_7949	89	(GT)6	101	Dinucleotide
contig_7980	2	(AG)9	20	Dinucleotide
contig_7989	121	(CT)6	133	Dinucleotide
contig_7992	183	(GT)6	195	Dinucleotide
contig_7993	94	(CT)6	106	Dinucleotide
contig_8035	21	(AC)7	35	Dinucleotide
contig_8080	92	(GT)8	108	Dinucleotide
contig_8145	61	(GT)6	73	Dinucleotide
contig_8190	8	(AG)6...(AGC)5	40	Interrupted/Compound Interrupted
contig_8223	209	(GT)6	221	Dinucleotide
contig_8275	111	(GT)6	123	Dinucleotide
contig_8311	16	(ACAG)5	36	Tetranucleotide
contig_8322	68	(GT)7...(AG)8	99	Interrupted/Compound Interrupted
contig_8346	2	(AG)8...(AG)8	180	Interrupted/Compound Interrupted
contig_8385	247	(CT)9	265	Dinucleotide
contig_8607	131	(AGC)5	146	Trinucleotide
contig_8722	172	(GT)6	184	Dinucleotide
contig_8758	22	(GT)7	36	Dinucleotide
contig_8802	1	(AG)8	17	Dinucleotide
contig_8811	27	(CT)6...(CT)6	60	Interrupted/Compound Interrupted
contig_8910	81	(AG)6	93	Dinucleotide
contig_8950	1	(AG)8	17	Dinucleotide
contig_9067	211	(AC)6	223	Dinucleotide
contig_9106	193	(CT)7	207	Dinucleotide
contig_9121	35	(CT)7	49	Dinucleotide
contig_9273	96	(AG)7	110	Dinucleotide
contig_9284	27	(AG)6	39	Dinucleotide
contig_9307	139	(AC)6	151	Dinucleotide
contig_9385	115	(GT)8	131	Dinucleotide
contig_9448	16	(AGC)6	34	Trinucleotide
contig_9449	5	(AGC)7	26	Trinucleotide
contig_9549	1	(GT)8	17	Dinucleotide
contig_9587	2	(ATC)6	20	Trinucleotide
contig_9589	2	(CT)6	14	Dinucleotide
contig_9621	138	(AAC)5	153	Trinucleotide
contig_9628	55	(CT)6	67	Dinucleotide
contig_9694	655	(GT)6	667	Dinucleotide
contig_9811	99	(GT)8	115	Dinucleotide
contig_9820	90	(AC)8	106	Dinucleotide
contig_9836	103	(GCT)5	118	Trinucleotide
contig_9848	2	(GT)6	14	Dinucleotide
contig_9907	230	(CT)8	246	Dinucleotide
contig_9938	2	(AC)8	18	Dinucleotide
contig_9944	59	(AG)6	71	Dinucleotide
contig_10005	48	(AAG)5	63	Trinucleotide
contig_10012	2	(CT)9	20	Dinucleotide
contig_10067	102	(GT)7	116	Dinucleotide
contig_10154	3	(CT)7	17	Dinucleotide
contig_10157	127	(GT)6	139	Dinucleotide
contig_10195	136	(AG)10	156	Dinucleotide
contig_10213	3	(GAT)6	21	Trinucleotide
contig_10221	83	(GT)7	97	Dinucleotide
contig_10227	27	(AC)6	39	Dinucleotide
contig_10257	2	(AG)6	14	Dinucleotide
contig_10270	147	(GTT)5	162	Trinucleotide
contig_10284	20	(GT)7...(GT)7	64	Interrupted/Compound Interrupted
contig_10311	13	(AC)7	27	Dinucleotide
contig_10364	1	(CT)8	17	Dinucleotide
contig_10365	1	(CT)8...(AC)7	181	Interrupted/Compound Interrupted
contig_10377	143	(GT)8	159	Dinucleotide
contig_10505	1	(AC)7	15	Dinucleotide
contig_10556	99	(GT)7	113	Dinucleotide
contig_10589	100	(AGG)5	115	Trinucleotide
contig_10605	77	(AC)6	89	Dinucleotide
contig_10705	52	(AG)6	64	Dinucleotide
contig_10716	8	(AC)6	20	Dinucleotide
contig_10725	3	(CTT)6	21	Trinucleotide
contig_10799	124	(GT)6	136	Dinucleotide
contig_10804	80	(CT)6	92	Dinucleotide
contig_10808	96	(CG)6	108	Dinucleotide
contig_10821	28	(GT)9	46	Dinucleotide
contig_10829	1	(AG)7	15	Dinucleotide
contig_10834	160	(CT)8...(CT)7	306	Interrupted/Compound Interrupted
contig_10839	109	(AC)9	127	Dinucleotide
contig_10998	2	(AGC)7	23	Trinucleotide
contig_11037	8	(AG)7	22	Dinucleotide
contig_11138	141	(AC)6	153	Dinucleotide
contig_11172	69	(ATT)5	84	Trinucleotide
contig_11175	2	(AC)6...(AC)7	72	Interrupted/Compound Interrupted
contig_11176	18	(AG)7	32	Dinucleotide
contig_11178	1	(AC)9...(AC)6	37	Interrupted/Compound Interrupted
contig_11185	1	(AG)7	15	Dinucleotide
contig_11396	7	(AC)7	21	Dinucleotide
contig_11469	2	(CT)7	16	Dinucleotide
contig_11574	1	(AT)6	13	Dinucleotide
contig_11599	175	(ATT)5	190	Trinucleotide
contig_11622	13	(AG)7	27	Dinucleotide
contig_11625	103	(GT)10	123	Dinucleotide
contig_11668	2	(CT)6	14	Dinucleotide
contig_11794	201	(AC)8	217	Dinucleotide
contig_11819	171	(CT)7	185	Dinucleotide
contig_11915	136	(CTTT)5	156	Tetranucleotide
contig_11923	3	(CT)7	17	Dinucleotide
contig_11960	151	(AT)6	163	Dinucleotide
contig_12005	2	(CT)9	20	Dinucleotide
contig_12051	70	(GT)7	84	Dinucleotide
contig_12097	1	(GT)9	19	Dinucleotide
contig_12176	2	(CT)7	16	Dinucleotide
contig_12219	52	(ATTTT)6	82	Pentanucleotide
contig_12304	95	(CT)9	113	Dinucleotide
contig_12351	112	(GT)8	128	Dinucleotide
contig_12439	204	(CT)9	222	Dinucleotide
contig_12517	7	(AC)8...(CT)10	144	Interrupted/Compound Interrupted
contig_12530	12	(ATGT)7	40	Tetranucleotide
contig_12539	116	(CT)8	132	Dinucleotide
contig_12543	108	(GT)6	120	Dinucleotide
contig_12566	1	(AG)8	17	Dinucleotide
contig_12583	107	(AGC)7	128	Trinucleotide
contig_12615	23	(ACC)5	38	Trinucleotide
contig_12635	289	(ATT)9	316	Trinucleotide
contig_12719	1	(AG)6	13	Dinucleotide
contig_12782	96	(CT)6	108	Dinucleotide
contig_12810	54	(CTT)10	84	Trinucleotide
contig_12857	40	(AAC)5	55	Trinucleotide
contig_12862	55	(CT)7	69	Dinucleotide
contig_12908	2	(AG)6	14	Dinucleotide
contig_12984	98	(GT)6	110	Dinucleotide
contig_12986	14	(AC)6	26	Dinucleotide
contig_13064	187	(GT)7	201	Dinucleotide
contig_13130	2	(AG)7	16	Dinucleotide
contig_13243	58	(GAT)7	79	Trinucleotide
contig_13285	43	(ATC)8	67	Trinucleotide
contig_13292	46	(AC)6	58	Dinucleotide
contig_13298	7	(GAT)5	22	Trinucleotide
contig_13394	1	(GT)7	15	Dinucleotide
contig_13415	71	(AC)10	91	Dinucleotide
contig_13433	46	(AC)6	58	Dinucleotide
contig_13457	56	(CT)9	74	Dinucleotide
contig_13525	120	(CT)6	132	Dinucleotide
contig_13631	132	(CT)9	150	Dinucleotide
contig_13634	27	(AC)7	41	Dinucleotide
contig_13775	2	(AC)9	20	Dinucleotide
contig_13794	150	(AC)7	164	Dinucleotide
contig_13839	86	(AGC)8	110	Trinucleotide
contig_13844	1	(AC)7	15	Dinucleotide
contig_13857	189	(ATGT)8	221	Tetranucleotide
contig_13971	78	(AC)6	90	Dinucleotide
contig_14113	1	(CT)8...(GT)11	188	Interrupted/Compound Interrupted
contig_14159	21	(AAG)5	36	Trinucleotide
contig_14162	121	(GT)9	139	Dinucleotide
contig_14183	59	(GT)8	75	Dinucleotide
contig_14191	24	(GT)6	36	Dinucleotide
contig_14282	105	(GT)7	119	Dinucleotide
contig_14300	54	(AC)6	66	Dinucleotide
contig_14330	2	(CT)8	18	Dinucleotide
contig_14362	2	(CT)6	14	Dinucleotide
contig_14413	2	(AC)8	18	Dinucleotide
contig_14417	2	(CT)7	16	Dinucleotide
contig_14440	224	(AG)6	236	Dinucleotide
contig_14445	97	(CT)6	109	Dinucleotide
contig_14448	9	(GT)6	21	Dinucleotide
contig_14464	7	(AG)6	19	Dinucleotide
contig_14492	1	(AC)9	19	Dinucleotide
contig_14548	4	(AG)6	16	Dinucleotide
contig_14641	226	(CT)8	242	Dinucleotide
contig_14669	198	(GT)6	210	Dinucleotide
contig_14730	6	(AC)8	22	Dinucleotide
contig_14838	124	(CT)8	140	Dinucleotide
contig_14852	26	(CT)6	38	Dinucleotide
contig_14857	4	(AC)7	18	Dinucleotide
contig_14886	110	(AC)9	128	Dinucleotide
contig_14901	1	(AC)9	19	Dinucleotide
contig_14961	77	(GTTT)5	97	Tetranucleotide
contig_14969	127	(CT)6	139	Dinucleotide
contig_14981	155	(CCT)7	176	Trinucleotide
contig_14988	59	(GT)6	71	Dinucleotide
contig_15018	1	(GT)6	13	Dinucleotide
contig_15075	62	(GGT)5	77	Trinucleotide
contig_15140	145	(GT)6	157	Dinucleotide
contig_15196	1	(GT)9	19	Dinucleotide
contig_15244	2	(CT)7	16	Dinucleotide
contig_15308	179	(CT)8	195	Dinucleotide
contig_15325	2	(CT)10...(CT)6...(CT)9	81	Interrupted/Compound Interrupted
contig_15359	85	(CT)9	103	Dinucleotide
contig_15435	80	(CCCT)5	100	Tetranucleotide
contig_15475	4	(GT)8	20	Dinucleotide
contig_15508	7	(GAT)5	22	Trinucleotide
contig_15570	1	(CT)8	17	Dinucleotide
contig_15619	92	(GT)8	108	Dinucleotide
contig_15659	112	(CTTT)5	132	Tetranucleotide
contig_15733	154	(GT)8	170	Dinucleotide
contig_15752	2	(GT)8	18	Dinucleotide
contig_15785	6	(AG)6	18	Dinucleotide
contig_15807	5	(CTT)10	35	Trinucleotide
contig_15842	29	(AAT)5	44	Trinucleotide
contig_15874	9	(AG)6	21	Dinucleotide
contig_15908	1	(AG)8	17	Dinucleotide
contig_15916	2	(GT)6	14	Dinucleotide
contig_15957	103	(GGT)6	121	Trinucleotide
contig_16003	5	(AG)7	19	Dinucleotide
contig_16094	148	(AG)8	164	Dinucleotide
contig_16109	5	(ATT)6	23	Trinucleotide
contig_16239	230	(GT)6	242	Dinucleotide
contig_16396	1	(GT)7	15	Dinucleotide
contig_16407	85	(CT)9	103	Dinucleotide
contig_16447	30	(ACTG)6	54	Tetranucleotide
contig_16448	156	(AG)6	168	Dinucleotide
contig_16502	89	(AAG)5	104	Trinucleotide
contig_16517	125	(AC)6	137	Dinucleotide
contig_16664	2	(CT)6	14	Dinucleotide
contig_16719	7	(AG)7	21	Dinucleotide
contig_16745	125	(CT)6	137	Dinucleotide
contig_16752	20	(AC)6	32	Dinucleotide
contig_16765	1	(AC)9	19	Dinucleotide
contig_16842	108	(CT)6	120	Dinucleotide
contig_16922	98	(CT)8	114	Dinucleotide
contig_16935	98	(CT)6	110	Dinucleotide
contig_16952	137	(AG)6	149	Dinucleotide
contig_16958	8	(CT)8	24	Dinucleotide
contig_16984	127	(AG)6...(AG)6	169	Interrupted/Compound Interrupted
contig_17066	2	(GT)8	18	Dinucleotide
contig_17078	1	(CT)7...(CT)6...(CT)7	51	Interrupted/Compound Interrupted
contig_17081	119	(CT)8	135	Dinucleotide
contig_17088	1	(CT)7	15	Dinucleotide
contig_17141	141	(CT)7	155	Dinucleotide
contig_17212	16	(CCT)6	34	Trinucleotide
contig_17290	2	(CT)7	16	Dinucleotide
contig_17305	61	(ATC)7	82	Trinucleotide
contig_17314	2	(CT)8	18	Dinucleotide
contig_17511	106	(CT)7	120	Dinucleotide
contig_17529	2	(CT)9	20	Dinucleotide
contig_17556	2	(CT)8	18	Dinucleotide
contig_17600	1	(CT)9	19	Dinucleotide
contig_17647	125	(AG)8	141	Dinucleotide
contig_17682	2	(AC)8	18	Dinucleotide
contig_17689	442	(CT)9	460	Dinucleotide
contig_17735	98	(AG)7	112	Dinucleotide
contig_17772	2	(AC)6	14	Dinucleotide
contig_17801	87	(AT)12	111	Dinucleotide
contig_17846	1	(CT)8...(CT)9	41	Interrupted/Compound Interrupted
contig_17893	101	(GT)9	119	Dinucleotide
contig_17913	43	(CCT)5	58	Trinucleotide
contig_17950	2	(GT)8	18	Dinucleotide
contig_18023	1	(GT)6	13	Dinucleotide
contig_18052	133	(AG)9	151	Dinucleotide
contig_18091	1	(GT)8	17	Dinucleotide
contig_18185	123	(CTTT)5	143	Tetranucleotide
contig_18422	16	(AAC)7	37	Trinucleotide
contig_18427	130	(GT)6	142	Dinucleotide
contig_18443	2	(GT)9	20	Dinucleotide
contig_18575	43	(CT)6	55	Dinucleotide
contig_18642	229	(AC)6	241	Dinucleotide
contig_18763	137	(GT)6	149	Dinucleotide
contig_18776	2	(GT)9	20	Dinucleotide
contig_18795	268	(GT)9	286	Dinucleotide
contig_18850	3	(CT)6	15	Dinucleotide
contig_18895	2	(GT)9	20	Dinucleotide
contig_18924	2	(CT)8	18	Dinucleotide
contig_19077	102	(GT)9	120	Dinucleotide
contig_19086	103	(CT)7	117	Dinucleotide
contig_19140	100	(GT)9	118	Dinucleotide
contig_19188	1	(CT)8	17	Dinucleotide
contig_19195	2	(GT)6	14	Dinucleotide
contig_19218	189	(CT)8	205	Dinucleotide
contig_19236	210	(CT)9	228	Dinucleotide
contig_19255	2	(GT)8	18	Dinucleotide
contig_19389	147	(GT)9	165	Dinucleotide
contig_19398	1	(AG)6	13	Dinucleotide
contig_19466	2	(AAG)5	17	Trinucleotide
contig_19490	1	(GT)10	21	Dinucleotide
contig_19494	245	(CT)6	257	Dinucleotide
contig_19579	17	(CT)6	29	Dinucleotide
contig_19714	1	(CT)8	17	Dinucleotide
contig_19765	2	(AC)8...(AC)7	109	Interrupted/Compound Interrupted
contig_19848	6	(GT)6	18	Dinucleotide
contig_19869	190	(GT)9	208	Dinucleotide
contig_19925	142	(GT)6	154	Dinucleotide
contig_19942	92	(GT)12	116	Dinucleotide
contig_19969	104	(CT)9	122	Dinucleotide
contig_20037	105	(AG)6	117	Dinucleotide
contig_20080	95	(AC)9	113	Dinucleotide
contig_20146	104	(CT)7	118	Dinucleotide
contig_20182	57	(GTT)5	72	Trinucleotide
contig_20238	2	(AG)6	14	Dinucleotide
contig_20266	31	(GT)7...(AC)7...(GT)6...(AC)8	108	Interrupted/Compound Interrupted
contig_20272	2	(CT)6	14	Dinucleotide
contig_20312	129	(ATC)6	147	Trinucleotide
contig_20365	25	(CTTT)7	53	Tetranucleotide
contig_20415	153	(AC)7	167	Dinucleotide
contig_20458	1	(AAG)5	16	Trinucleotide
contig_20466	1	(GT)6	13	Dinucleotide
contig_20509	63	(GT)11	85	Dinucleotide
contig_20513	27	(AC)6	39	Dinucleotide
contig_20520	84	(GT)6	96	Dinucleotide
contig_20535	134	(AGC)5	149	Trinucleotide
contig_20550	2	(GT)9	20	Dinucleotide
contig_20597	131	(AC)6	143	Dinucleotide
contig_20663	76	(GT)6...(GT)8	106	Interrupted/Compound Interrupted
contig_20674	61	(CT)6	73	Dinucleotide
contig_20694	2	(CT)8	18	Dinucleotide
contig_20766	100	(GT)8	116	Dinucleotide
contig_20828	81	(CT)6	93	Dinucleotide
contig_20851	9	(AC)7	23	Dinucleotide
contig_20907	1	(CT)6...(CT)7	45	Interrupted/Compound Interrupted
contig_20959	119	(GT)7	133	Dinucleotide
contig_20999	104	(CT)7...(CT)6...(CT)6	160	Interrupted/Compound Interrupted
contig_21027	2	(AC)6	14	Dinucleotide
contig_21036	3	(ATT)6	21	Trinucleotide
contig_21047	104	(CT)9	122	Dinucleotide
contig_21082	12	(AC)6	24	Dinucleotide
contig_21119	149	(AC)8	165	Dinucleotide
contig_21142	15	(GT)6	27	Dinucleotide
contig_21153	55	(GT)7	69	Dinucleotide
contig_21230	49	(AC)6	61	Dinucleotide
contig_21296	138	(AG)6	150	Dinucleotide
contig_21303	2	(GT)7	16	Dinucleotide
contig_21309	117	(GT)8	133	Dinucleotide
contig_21409	52	(AC)8	68	Dinucleotide
contig_21544	6	(AG)6	18	Dinucleotide
contig_21606	120	(CCT)5	135	Trinucleotide
contig_21657	200	(ATT)6	218	Trinucleotide
contig_21764	172	(GTT)7	193	Trinucleotide
contig_21771	84	(CT)8	100	Dinucleotide
contig_21782	1	(CT)9	19	Dinucleotide
contig_21784	2	(GT)7	16	Dinucleotide
contig_21853	6	(CCT)6...(ACC)6	44	Interrupted/Compound Interrupted
contig_21917	97	(CT)6	109	Dinucleotide
contig_21941	65	(CT)6	77	Dinucleotide
contig_22033	1	(GT)8	17	Dinucleotide
contig_22061	89	(AG)6	101	Dinucleotide
contig_22064	189	(AC)18	225	Dinucleotide
contig_22092	6	(ATC)6	24	Trinucleotide
contig_22123	60	(GCT)6	78	Trinucleotide
contig_22136	18	(GT)6	30	Dinucleotide
contig_22167	9	(CT)6	21	Dinucleotide
contig_22281	14	(GTT)11	47	Trinucleotide
contig_22285	93	(GT)9	111	Dinucleotide
contig_22344	75	(GT)9	93	Dinucleotide
contig_22410	136	(ACC)5	151	Trinucleotide
contig_22457	1	(GT)9	19	Dinucleotide
contig_22496	96	(AC)7	110	Dinucleotide
contig_22521	2	(CT)8	18	Dinucleotide
contig_22557	27	(GT)7	41	Dinucleotide
contig_22559	55	(AAG)5	70	Trinucleotide
contig_22627	93	(GT)6	105	Dinucleotide
contig_22645	39	(AC)8	55	Dinucleotide
contig_22654	125	(GT)8	141	Dinucleotide
contig_22671	2	(AC)6	14	Dinucleotide
contig_22680	219	(AC)6	231	Dinucleotide
contig_22739	85	(AT)9	103	Dinucleotide
contig_22751	179	(AG)6	191	Dinucleotide
contig_22766	9	(CT)7	23	Dinucleotide
contig_22824	71	(CT)8	87	Dinucleotide
contig_22873	208	(AG)7	222	Dinucleotide
contig_22894	142	(GCT)7	163	Trinucleotide
contig_22970	8	(GT)7	22	Dinucleotide
contig_22986	2	(AC)6	14	Dinucleotide
contig_22993	2	(GT)9	20	Dinucleotide
contig_23155	2	(AG)7	16	Dinucleotide
contig_23163	80	(GT)13	106	Dinucleotide
contig_23173	2	(AT)6	14	Dinucleotide
contig_23192	23	(GT)7	37	Dinucleotide
contig_23452	128	(GT)7	142	Dinucleotide
contig_23474	97	(AG)10	117	Dinucleotide
contig_23504	14	(CT)6	26	Dinucleotide
contig_23547	42	(GT)6	54	Dinucleotide
contig_23554	42	(ACC)6	60	Trinucleotide
contig_23572	159	(CCT)6	177	Trinucleotide
contig_23577	104	(GAT)6	122	Trinucleotide
contig_23689	114	(AC)6	126	Dinucleotide
contig_23781	84	(AAG)5	99	Trinucleotide
contig_23916	2	(GT)6	14	Dinucleotide
contig_23938	1	(AG)7	15	Dinucleotide
contig_23990	70	(CT)7	84	Dinucleotide
contig_24034	6	(AG)8	22	Dinucleotide
contig_24087	131	(AT)7	145	Dinucleotide
contig_24094	114	(AG)6	126	Dinucleotide
contig_24096	1	(GT)6	13	Dinucleotide
contig_24158	32	(GAT)6	50	Trinucleotide
contig_24252	44	(GT)6	56	Dinucleotide
contig_24274	133	(AG)7	147	Dinucleotide
contig_24294	4	(AC)6	16	Dinucleotide
contig_24308	8	(AC)7	22	Dinucleotide
contig_24354	2	(AC)6...(AG)8	135	Interrupted/Compound Interrupted
contig_24379	2	(AG)8	18	Dinucleotide
contig_24410	54	(AG)7	68	Dinucleotide
contig_24414	152	(AG)6	164	Dinucleotide
contig_24446	2	(AC)7	16	Dinucleotide
contig_24449	69	(CT)6...(GT)8	208	Interrupted/Compound Interrupted
contig_24483	79	(ACC)7	100	Trinucleotide
contig_24488	27	(GT)7	41	Dinucleotide
contig_24528	10	(CT)7...(CT)6	143	Interrupted/Compound Interrupted
contig_24605	1	(CT)9	19	Dinucleotide
contig_24661	98	(GT)7	112	Dinucleotide
contig_24694	161	(AC)6	173	Dinucleotide
contig_24753	4	(AC)6	16	Dinucleotide
contig_24953	50	(CT)7...(CT)9	90	Interrupted/Compound Interrupted
contig_25032	2	(GT)7	16	Dinucleotide
contig_25067	27	(GTT)6	45	Trinucleotide
contig_25089	2	(AC)6	14	Dinucleotide
contig_25192	193	(AG)6	205	Dinucleotide
contig_25280	111	(AC)7	125	Dinucleotide
contig_25297	95	(CTT)5	110	Trinucleotide
contig_25308	2	(AC)7	16	Dinucleotide
contig_25325	88	(CCT)5	103	Trinucleotide
contig_25389	102	(GT)7	116	Dinucleotide
contig_25434	122	(AG)6	134	Dinucleotide
contig_25437	93	(GAT)5	108	Trinucleotide
contig_25439	9	(AC)7	23	Dinucleotide
contig_25441	69	(AAC)5	84	Trinucleotide
contig_25529	125	(CT)6	137	Dinucleotide
contig_25534	1	(AAG)6	19	Trinucleotide
contig_25571	1	(CT)8	17	Dinucleotide
contig_25631	2	(AC)9	20	Dinucleotide
contig_25645	2	(CT)7...(CT)6	50	Interrupted/Compound Interrupted
contig_25697	58	(GTT)10	88	Trinucleotide
contig_25709	8	(AG)7	22	Dinucleotide
contig_25857	24	(GT)7	38	Dinucleotide
contig_25913	2	(CT)6...(AC)6...(CT)12	98	Interrupted/Compound Interrupted
contig_25962	14	(CT)8	30	Dinucleotide
contig_25982	90	(AG)6	102	Dinucleotide
contig_25985	430	(GT)9	448	Dinucleotide
contig_26006	81	(AC)6	93	Dinucleotide
contig_26056	68	(GAT)7	89	Trinucleotide
contig_26094	48	(AC)6	60	Dinucleotide
contig_26105	2	(CCT)6	20	Trinucleotide
contig_26114	92	(CTT)8	116	Trinucleotide
contig_26248	73	(GTT)5	88	Trinucleotide
contig_26266	22	(CCT)5	37	Trinucleotide
contig_26274	2	(GT)6	14	Dinucleotide
contig_26293	1	(CT)13	27	Dinucleotide
contig_26320	95	(GT)7	109	Dinucleotide
contig_26321	183	(GT)6	195	Dinucleotide
contig_26446	126	(AG)6	138	Dinucleotide
contig_26559	123	(AC)6	135	Dinucleotide
contig_26565	143	(AG)8	159	Dinucleotide
contig_26581	44	(GT)6	56	Dinucleotide
contig_26613	114	(AG)6	126	Dinucleotide
contig_26679	186	(CT)9	204	Dinucleotide
contig_26682	128	(GT)9	146	Dinucleotide
contig_26714	105	(CT)9	123	Dinucleotide
contig_26792	2	(CT)9	20	Dinucleotide
contig_26841	117	(CT)7	131	Dinucleotide
contig_26880	186	(GT)7	200	Dinucleotide
contig_26982	94	(CT)6	106	Dinucleotide
contig_26987	22	(CT)6...(CT)7	175	Interrupted/Compound Interrupted
contig_27003	162	(CT)9	180	Dinucleotide
contig_27027	113	(ATT)5	128	Trinucleotide
contig_27032	113	(AC)9	131	Dinucleotide
contig_27047	2	(GAT)6	20	Trinucleotide
contig_27095	2	(AC)9	20	Dinucleotide
contig_27116	7	(ATT)5	22	Trinucleotide
contig_27126	85	(GT)8	101	Dinucleotide
contig_27148	1	(GT)11...(GT)9	46	Interrupted/Compound Interrupted
contig_27163	2	(CCT)5	17	Trinucleotide
contig_27175	2	(CT)8	18	Dinucleotide
contig_27203	3	(CT)6...(ATT)5	252	Interrupted/Compound Interrupted
contig_27291	128	(CCT)6	146	Trinucleotide
contig_27311	104	(AT)11	126	Dinucleotide
contig_27327	89	(AC)9	107	Dinucleotide
contig_27369	103	(AT)6	115	Dinucleotide
contig_27388	2	(GT)6	14	Dinucleotide
contig_27434	138	(CT)7	152	Dinucleotide
contig_27481	1	(GT)6	13	Dinucleotide
contig_27487	177	(CCT)5	192	Trinucleotide
contig_27514	102	(GT)9	120	Dinucleotide
contig_27552	168	(AC)6	180	Dinucleotide
contig_27625	90	(AC)8	106	Dinucleotide
contig_27692	38	(CT)6	50	Dinucleotide
contig_27711	212	(CT)7	226	Dinucleotide
contig_27737	2	(AC)6...(AC)6	32	Interrupted/Compound Interrupted
contig_27742	1	(CT)6...(CT)6	70	Interrupted/Compound Interrupted
contig_27764	339	(AC)8	355	Dinucleotide
contig_27919	104	(AC)9	122	Dinucleotide
contig_27920	94	(CT)6	106	Dinucleotide
contig_27929	116	(GT)7	130	Dinucleotide
contig_27979	42	(CT)7	56	Dinucleotide
contig_28070	164	(CCT)6	182	Trinucleotide
contig_28083	133	(GT)8	149	Dinucleotide
contig_28087	109	(CT)6	121	Dinucleotide
contig_28139	119	(CTT)6	137	Trinucleotide
contig_28356	95	(GT)8	111	Dinucleotide
contig_28426	107	(AC)6	119	Dinucleotide
contig_28490	166	(AG)6	178	Dinucleotide
contig_28532	45	(GCT)5	60	Trinucleotide
contig_28606	59	(AC)6	71	Dinucleotide
contig_28717	106	(CT)8	122	Dinucleotide
contig_28732	65	(GT)9	83	Dinucleotide
contig_28755	115	(GTTT)8	147	Tetranucleotide
contig_28820	1	(GT)8	17	Dinucleotide
contig_28838	184	(AGG)6	202	Trinucleotide
contig_28869	9	(AAC)5	24	Trinucleotide
contig_28913	37	(AGC)6	55	Trinucleotide
contig_28993	83	(GGAT)5	103	Tetranucleotide
contig_29034	56	(CT)8...(AG)6...(CT)7	105	Interrupted/Compound Interrupted
contig_29035	117	(AC)7	131	Dinucleotide
contig_29040	17	(AGC)5	32	Trinucleotide
contig_29129	154	(AG)9	172	Dinucleotide
contig_29296	104	(GT)9	122	Dinucleotide
contig_29297	106	(GT)10...(GT)6	140	Interrupted/Compound Interrupted
contig_29317	155	(AC)7	169	Dinucleotide
contig_29347	1	(GT)6	13	Dinucleotide
contig_29355	2	(AC)8	18	Dinucleotide
contig_29365	137	(GT)7	151	Dinucleotide
contig_29378	126	(CT)13	152	Dinucleotide
contig_29409	2	(GT)6	14	Dinucleotide
contig_29451	13	(AG)7	27	Dinucleotide
contig_29565	108	(CT)6	120	Dinucleotide
contig_29729	1	(AC)6	13	Dinucleotide
contig_29762	168	(ATGT)5	188	Tetranucleotide
contig_29894	1	(CT)9	19	Dinucleotide
contig_29897	10	(CT)6	22	Dinucleotide
contig_29901	2	(CT)6...(AC)8	113	Interrupted/Compound Interrupted
contig_29957	2	(CT)8...(AC)6	89	Interrupted/Compound Interrupted
contig_29982	1	(AG)6	13	Dinucleotide
contig_30035	1	(AC)6	13	Dinucleotide
contig_30093	83	(AG)7...(CT)7	133	Interrupted/Compound Interrupted
contig_30134	1	(AC)9	19	Dinucleotide
contig_30162	2	(GT)9	20	Dinucleotide
contig_30215	8	(CCT)5	23	Trinucleotide
contig_30219	6	(AG)8	22	Dinucleotide
contig_30266	135	(AC)6	147	Dinucleotide
contig_30298	1	(CT)8	17	Dinucleotide
contig_30324	110	(GT)7	124	Dinucleotide
contig_30344	110	(AC)6	122	Dinucleotide
contig_30407	154	(CT)6	166	Dinucleotide
contig_30471	1	(GT)9	19	Dinucleotide
contig_30504	1	(AG)7...(AC)12	212	Interrupted/Compound Interrupted
contig_30507	75	(GT)6	87	Dinucleotide
contig_30600	143	(AC)7	157	Dinucleotide
contig_30798	36	(AG)6	48	Dinucleotide
contig_30819	2	(GT)7	16	Dinucleotide
contig_30859	136	(CT)6	148	Dinucleotide
contig_30894	2	(CT)6	14	Dinucleotide
contig_30923	123	(GT)7	137	Dinucleotide
contig_30943	1	(CT)7...(CT)6	41	Interrupted/Compound Interrupted
contig_30977	86	(GT)12...(AC)9	136	Interrupted/Compound Interrupted
contig_31061	82	(AC)6	94	Dinucleotide
contig_31110	87	(ATCT)5	107	Tetranucleotide
contig_31177	122	(CT)8	138	Dinucleotide
contig_31181	2	(AG)6	14	Dinucleotide
contig_31186	120	(ACC)7	141	Trinucleotide
contig_31246	1	(AC)8	17	Dinucleotide
contig_31277	39	(AG)7...(GT)8	88	Interrupted/Compound Interrupted
contig_31287	126	(AC)6	138	Dinucleotide
contig_31317	133	(AC)8	149	Dinucleotide
contig_31320	81	(GT)6	93	Dinucleotide
contig_31348	166	(AC)8	182	Dinucleotide
contig_31354	13	(AC)7	27	Dinucleotide
contig_31357	76	(ATT)11	109	Trinucleotide
contig_31381	2	(GAT)5	17	Trinucleotide
contig_31407	46	(AC)6	58	Dinucleotide
contig_31454	8	(AC)7	22	Dinucleotide
contig_31461	2	(CT)6	14	Dinucleotide
contig_31467	1	(GT)7	15	Dinucleotide
contig_31484	111	(CCT)5	126	Trinucleotide
contig_31524	122	(GT)6	134	Dinucleotide
contig_31544	137	(AC)7	151	Dinucleotide
contig_31564	7	(GT)6	19	Dinucleotide
contig_31673	129	(CT)6	141	Dinucleotide
contig_31735	171	(AG)6	183	Dinucleotide
contig_31750	27	(CT)8	43	Dinucleotide
contig_31774	115	(GCT)5	130	Trinucleotide
contig_31775	1	(AGC)6	19	Trinucleotide
contig_31883	1	(GT)8	17	Dinucleotide
contig_31893	105	(CT)6	117	Dinucleotide
contig_32058	102	(CT)7	116	Dinucleotide
contig_32097	52	(GT)8...(GT)8	86	Interrupted/Compound Interrupted
contig_32107	4	(GT)6	16	Dinucleotide
contig_32190	99	(CT)8	115	Dinucleotide
contig_32210	11	(CT)8...(CT)7	113	Interrupted/Compound Interrupted
contig_32264	127	(GAT)7	148	Trinucleotide
contig_32277	1	(GT)9	19	Dinucleotide
contig_32315	50	(CT)8	66	Dinucleotide
contig_32326	96	(GT)7	110	Dinucleotide
contig_32332	162	(CT)6	174	Dinucleotide
contig_32392	1	(CT)10	21	Dinucleotide
contig_32402	1	(CT)7	15	Dinucleotide
contig_32580	180	(AT)6	192	Dinucleotide
contig_32669	2	(AC)9	20	Dinucleotide
contig_32692	203	(AG)6	215	Dinucleotide
contig_32766	1	(GT)6	13	Dinucleotide
contig_32927	34	(CT)7	48	Dinucleotide
contig_32939	242	(AC)6	254	Dinucleotide
contig_32959	102	(GCT)6	120	Trinucleotide
contig_33012	2	(CT)8...(AC)6...(CT)6	44	Interrupted/Compound Interrupted
contig_33037	132	(AC)9	150	Dinucleotide
contig_33042	1	(CT)6	13	Dinucleotide
contig_33077	126	(GTTT)5	146	Tetranucleotide
contig_33085	29	(GT)6	41	Dinucleotide
contig_33090	11	(CT)6...(GT)10	63	Interrupted/Compound Interrupted
contig_33173	46	(GT)12...(GT)7...(GT)17	122	Interrupted/Compound Interrupted
contig_33225	10	(GT)9...(GT)7	58	Interrupted/Compound Interrupted
contig_33249	13	(CT)8	29	Dinucleotide
contig_33272	1	(GT)8	17	Dinucleotide
contig_33305	99	(GT)7	113	Dinucleotide
contig_33332	2	(AC)8	18	Dinucleotide
contig_33352	140	(GT)6	152	Dinucleotide
contig_33364	2	(GT)7	16	Dinucleotide
contig_33527	39	(AC)6	51	Dinucleotide
contig_33553	42	(CT)7	56	Dinucleotide
contig_33575	203	(CT)6	215	Dinucleotide
contig_33582	140	(AG)8	156	Dinucleotide
contig_33589	107	(AC)7	121	Dinucleotide
contig_33603	9	(AC)7	23	Dinucleotide
contig_33648	2	(CT)8	18	Dinucleotide
contig_33659	1	(AAT)5	16	Trinucleotide
contig_33666	105	(GT)6	117	Dinucleotide
contig_33672	2	(AC)7	16	Dinucleotide
contig_33713	61	(GT)10	81	Dinucleotide
contig_33819	117	(AG)7	131	Dinucleotide
contig_33831	1	(CT)7	15	Dinucleotide
contig_34041	127	(AC)9	145	Dinucleotide
contig_34119	136	(CT)8	152	Dinucleotide
contig_34226	248	(GCT)5	263	Trinucleotide
contig_34250	61	(AC)7	75	Dinucleotide
contig_34329	87	(AC)7	101	Dinucleotide
contig_34360	129	(AG)8	145	Dinucleotide
contig_34420	93	(CT)7	107	Dinucleotide
contig_34496	124	(AC)6	136	Dinucleotide
contig_34538	2	(CT)7	16	Dinucleotide
contig_34549	93	(CT)8	109	Dinucleotide
contig_34665	99	(AC)7	113	Dinucleotide
contig_34692	2	(CT)6	14	Dinucleotide
contig_34729	21	(AC)6	33	Dinucleotide
contig_34780	10	(AC)6	22	Dinucleotide
contig_34806	130	(GTTT)5	150	Tetranucleotide
contig_34830	1	(CT)9	19	Dinucleotide
contig_34864	2	(AC)8	18	Dinucleotide
contig_34868	71	(CCT)5	86	Trinucleotide
contig_34917	17	(GT)6	29	Dinucleotide
contig_34923	251	(AG)8	267	Dinucleotide
contig_34991	78	(AGC)5	93	Trinucleotide
contig_35096	141	(CCCT)5	161	Tetranucleotide
contig_35106	2	(GT)7	16	Dinucleotide
contig_35173	173	(CT)7	187	Dinucleotide
contig_35220	33	(CT)7	47	Dinucleotide
contig_35228	22	(CT)6	34	Dinucleotide
contig_35276	16	(AG)6	28	Dinucleotide
contig_35542	3	(ATC)6	21	Trinucleotide
contig_35558	154	(CT)11	176	Dinucleotide
contig_35684	1	(CT)7	15	Dinucleotide
contig_35712	2	(AC)7	16	Dinucleotide
contig_35759	10	(AG)7	24	Dinucleotide
contig_35761	98	(GTTT)5	118	Tetranucleotide
contig_35801	10	(GT)7	24	Dinucleotide
contig_35833	108	(ATT)8	132	Trinucleotide
contig_35837	109	(CTGT)5	129	Tetranucleotide
contig_36014	63	(GAT)6	81	Trinucleotide
contig_36060	7	(AC)8	23	Dinucleotide
contig_36081	96	(CCG)5	111	Trinucleotide
contig_36083	9	(ATT)5	24	Trinucleotide
contig_36091	87	(GT)6	99	Dinucleotide
contig_36200	138	(AC)6	150	Dinucleotide
contig_36218	95	(GT)7	109	Dinucleotide
contig_36219	1	(GT)8	17	Dinucleotide
contig_36253	72	(CT)8	88	Dinucleotide
contig_36254	2	(CT)6	14	Dinucleotide
contig_36279	7	(AAT)5	22	Trinucleotide
contig_36325	2	(AG)9	20	Dinucleotide
contig_36333	10	(AG)7	24	Dinucleotide
contig_36444	164	(CT)6	176	Dinucleotide
contig_36476	66	(CT)9	84	Dinucleotide
contig_36519	91	(GT)6	103	Dinucleotide
contig_36655	103	(AT)7	117	Dinucleotide
contig_36728	154	(AG)8	170	Dinucleotide
contig_36768	1	(AG)9	19	Dinucleotide
contig_36793	73	(CT)6	85	Dinucleotide
contig_36889	47	(CT)6	59	Dinucleotide
contig_36995	30	(CT)8	46	Dinucleotide
contig_37007	55	(CT)10	75	Dinucleotide
contig_37058	2	(GT)7	16	Dinucleotide
contig_37061	283	(GT)8	299	Dinucleotide
contig_37154	2	(AC)6	14	Dinucleotide
contig_37255	125	(GTTT)5	145	Tetranucleotide
contig_37276	180	(AC)9	198	Dinucleotide
contig_37285	24	(CTTT)5	44	Tetranucleotide
contig_37518	1	(AG)6	13	Dinucleotide
contig_37668	112	(GT)6	124	Dinucleotide
contig_37715	86	(AG)8	102	Dinucleotide
contig_37716	1	(CT)8	17	Dinucleotide
contig_37745	61	(CT)6	73	Dinucleotide
contig_37751	10	(CT)6	22	Dinucleotide
contig_37754	138	(CT)7	152	Dinucleotide
contig_37822	119	(CT)10	139	Dinucleotide
contig_37849	90	(GT)6	102	Dinucleotide
contig_37854	30	(CTT)7	51	Trinucleotide
contig_37860	146	(GT)7	160	Dinucleotide
contig_37959	44	(GT)6	56	Dinucleotide
contig_37967	90	(CCT)5...(CT)8	169	Interrupted/Compound Interrupted
contig_38004	103	(AC)11	125	Dinucleotide
contig_38029	10	(AG)6	22	Dinucleotide
contig_38042	7	(CT)6	19	Dinucleotide
contig_38083	107	(AC)9	125	Dinucleotide
contig_38087	1	(CT)6	13	Dinucleotide
contig_38191	54	(CT)9	72	Dinucleotide
contig_38289	125	(GT)7	139	Dinucleotide
contig_38323	2	(GT)6	14	Dinucleotide
contig_38353	60	(AGC)5	75	Trinucleotide
contig_38469	108	(AC)7	122	Dinucleotide
contig_38491	6	(GT)8	22	Dinucleotide
contig_38505	1	(CT)9	19	Dinucleotide
contig_38508	2	(CT)8	18	Dinucleotide
contig_38538	2	(CT)9	20	Dinucleotide
contig_38617	7	(GT)6	19	Dinucleotide
contig_38618	1	(CT)9	19	Dinucleotide
contig_38619	2	(CT)7...(CT)8	84	Interrupted/Compound Interrupted
contig_38643	99	(AC)6	111	Dinucleotide
contig_38657	2	(CT)9	20	Dinucleotide
contig_38720	2	(GT)6	14	Dinucleotide
contig_38751	122	(GT)9	140	Dinucleotide
contig_38833	3	(GAT)6	21	Trinucleotide
contig_38874	4	(AC)6	16	Dinucleotide
contig_38881	109	(ATC)6	127	Trinucleotide
contig_38966	50	(CTCTT)6	80	Pentanucleotide
contig_39063	105	(GT)9	123	Dinucleotide
contig_39068	216	(CT)7	230	Dinucleotide
contig_39071	37	(ATC)5	52	Trinucleotide
contig_39091	2	(ATC)6	20	Trinucleotide
contig_39092	144	(CT)6	156	Dinucleotide
contig_39178	1	(CT)9	19	Dinucleotide
contig_39199	96	(AT)8	112	Dinucleotide
contig_39223	64	(CT)8	80	Dinucleotide
contig_39301	1	(CT)6	13	Dinucleotide
contig_39306	2	(CT)9...(AC)6	141	Interrupted/Compound Interrupted
contig_39313	25	(CTTT)6	49	Tetranucleotide
contig_39324	2	(CT)9	20	Dinucleotide
contig_39338	45	(CT)6	57	Dinucleotide
contig_39422	100	(AC)6	112	Dinucleotide
contig_39618	174	(GAT)5	189	Trinucleotide
contig_39675	98	(CT)6	110	Dinucleotide
contig_39724	17	(GT)10	37	Dinucleotide
contig_39744	75	(GAT)5	90	Trinucleotide
contig_39771	2	(GT)6	14	Dinucleotide
contig_39773	112	(CTGT)6	136	Tetranucleotide
contig_40071	120	(GT)6	132	Dinucleotide
contig_40112	82	(CT)6	94	Dinucleotide
contig_40137	113	(CT)7	127	Dinucleotide
contig_40170	101	(AG)7	115	Dinucleotide
contig_40189	1	(CT)9	19	Dinucleotide
contig_40252	73	(CT)7	87	Dinucleotide
contig_40258	82	(CCT)5	97	Trinucleotide
contig_40292	83	(CT)6	95	Dinucleotide
contig_40518	141	(GT)10	161	Dinucleotide
contig_40579	200	(GT)7	214	Dinucleotide
contig_40752	59	(AGC)5	74	Trinucleotide
contig_40761	68	(CT)6	80	Dinucleotide
contig_40764	56	(CT)6	68	Dinucleotide
contig_40772	17	(GAT)6	35	Trinucleotide
contig_40835	108	(AC)10	128	Dinucleotide
contig_40909	7	(CCT)5	22	Trinucleotide
contig_40974	34	(GT)6	46	Dinucleotide
contig_40988	10	(CT)6...(CT)7	151	Interrupted/Compound Interrupted
contig_41060	11	(CT)6	23	Dinucleotide
contig_41070	2	(CT)7...(CT)6	92	Interrupted/Compound Interrupted
contig_41088	190	(AC)6	202	Dinucleotide
contig_41091	132	(AG)8	148	Dinucleotide
contig_41131	61	(GT)6	73	Dinucleotide
contig_41199	1	(GT)8	17	Dinucleotide
contig_41208	102	(CT)9	120	Dinucleotide
contig_41219	2	(GT)6	14	Dinucleotide
contig_41236	2	(AC)6	14	Dinucleotide
contig_41259	105	(AG)6	117	Dinucleotide
contig_41447	1	(GT)8	17	Dinucleotide
contig_41494	93	(CT)9	111	Dinucleotide
contig_41514	14	(GAT)9	41	Trinucleotide
contig_41711	2	(AC)8	18	Dinucleotide
contig_41712	215	(GT)7	229	Dinucleotide
contig_41743	64	(CT)7	78	Dinucleotide
contig_41814	47	(AC)7	61	Dinucleotide
contig_41930	1	(CT)6	13	Dinucleotide
contig_41947	2	(AC)8	18	Dinucleotide
contig_41950	188	(GT)9	206	Dinucleotide
contig_42019	54	(CCT)5	69	Trinucleotide
contig_42069	219	(CT)7	233	Dinucleotide
contig_42081	6	(CT)8...(CT)8	107	Interrupted/Compound Interrupted
contig_42207	95	(AC)6	107	Dinucleotide
contig_42247	204	(AC)8	220	Dinucleotide
contig_42248	40	(GCT)5	55	Trinucleotide
contig_42250	1	(GT)7	15	Dinucleotide
contig_42294	111	(GT)6	123	Dinucleotide
contig_42315	24	(AC)7...(AC)6	52	Interrupted/Compound Interrupted
contig_42368	49	(ATT)5	64	Trinucleotide
contig_42401	103	(GTTT)5	123	Tetranucleotide
contig_42473	43	(CCT)6	61	Trinucleotide
contig_42555	103	(AC)6	115	Dinucleotide
contig_42561	2	(GT)6	14	Dinucleotide
contig_42703	26	(CCT)5	41	Trinucleotide
contig_42734	23	(AGC)5	38	Trinucleotide
contig_42811	200	(AC)7	214	Dinucleotide
contig_42935	153	(AC)6	165	Dinucleotide
contig_42952	49	(CT)6	61	Dinucleotide
contig_43019	97	(AG)9	115	Dinucleotide
contig_43056	121	(AC)7	135	Dinucleotide
contig_43057	104	(CT)9	122	Dinucleotide
contig_43095	2	(GT)7	16	Dinucleotide
contig_43182	94	(AC)8	110	Dinucleotide
contig_43207	1	(GT)10	21	Dinucleotide
contig_43256	2	(CT)8	18	Dinucleotide
contig_43288	9	(GT)6	21	Dinucleotide
contig_43290	1	(GT)6	13	Dinucleotide
contig_43350	34	(CT)6	46	Dinucleotide
contig_43365	8	(GT)7	22	Dinucleotide
contig_43370	1	(AC)9	19	Dinucleotide
contig_43396	2	(CT)7...(CT)6	36	Interrupted/Compound Interrupted
contig_43408	121	(CT)8	137	Dinucleotide
contig_43423	6	(GT)6	18	Dinucleotide
contig_43491	2	(CT)6	14	Dinucleotide
contig_43537	2	(CT)7	16	Dinucleotide
contig_43573	2	(GT)7	16	Dinucleotide
contig_43581	95	(GCT)6	113	Trinucleotide
contig_43637	39	(ATT)5	54	Trinucleotide
contig_43705	171	(GT)6	183	Dinucleotide
contig_43824	105	(CT)9	123	Dinucleotide
contig_43838	1	(AAC)5	16	Trinucleotide
contig_43847	22	(CT)6	34	Dinucleotide
contig_43916	50	(AG)6	62	Dinucleotide
contig_44005	1	(CT)8	17	Dinucleotide
contig_44029	62	(CT)6	74	Dinucleotide
contig_44034	90	(CT)8	106	Dinucleotide
contig_44095	122	(AC)6	134	Dinucleotide
contig_44142	3	(ATC)5	18	Trinucleotide
contig_44143	99	(GT)7	113	Dinucleotide
contig_44162	33	(CCT)5	48	Trinucleotide
contig_44186	148	(ATTT)5	168	Tetranucleotide
contig_44230	95	(GT)8	111	Dinucleotide
contig_44231	2	(AC)7...(CT)9	189	Interrupted/Compound Interrupted
contig_44247	54	(AC)6	66	Dinucleotide
contig_44274	45	(CT)6	57	Dinucleotide
contig_44325	6	(AG)6	18	Dinucleotide
contig_44370	15	(CT)6	27	Dinucleotide
contig_44428	114	(CT)7	128	Dinucleotide
contig_44443	24	(ATC)6	42	Trinucleotide
contig_44449	18	(GT)6	30	Dinucleotide
contig_44467	90	(ATT)6	108	Trinucleotide
contig_44519	55	(GT)6	67	Dinucleotide
contig_44593	179	(CT)6	191	Dinucleotide
contig_44607	138	(CT)7	152	Dinucleotide
contig_44696	2	(CT)7...(AG)6	118	Interrupted/Compound Interrupted
contig_44706	1	(GT)9	19	Dinucleotide
contig_44713	1	(AG)7	15	Dinucleotide
contig_44725	180	(AGC)8	204	Trinucleotide
contig_44750	2	(GT)7	16	Dinucleotide
contig_44795	96	(AC)9	114	Dinucleotide
contig_44803	2	(AC)8	18	Dinucleotide
contig_44809	132	(CT)8	148	Dinucleotide
contig_44876	117	(AC)8	133	Dinucleotide
contig_44886	3	(AGC)5	18	Trinucleotide
contig_44922	120	(GT)6	132	Dinucleotide
contig_44976	1	(GT)7	15	Dinucleotide
contig_44991	88	(GT)6	100	Dinucleotide
contig_45056	6	(AC)6	18	Dinucleotide
contig_45092	2	(GT)8	18	Dinucleotide
contig_45095	101	(CT)6	113	Dinucleotide
contig_45165	25	(GT)6	37	Dinucleotide
contig_45191	11	(GT)6	23	Dinucleotide
contig_45388	24	(GGAT)5	44	Tetranucleotide
contig_45405	181	(CT)7	195	Dinucleotide
contig_45602	1	(CT)6...(CT)7	31	Interrupted/Compound Interrupted
contig_45654	5	(GT)6	17	Dinucleotide
contig_45733	100	(GT)6...(CT)7	134	Interrupted/Compound Interrupted
contig_45780	46	(AC)7	60	Dinucleotide
contig_45970	86	(GT)10	106	Dinucleotide
contig_46014	2	(GT)6	14	Dinucleotide
contig_46021	166	(GT)11	188	Dinucleotide
contig_46128	1	(AG)7	15	Dinucleotide
contig_46310	64	(CT)7	78	Dinucleotide
contig_46480	2	(AG)7	16	Dinucleotide
contig_46488	113	(GT)7...(GT)6	152	Interrupted/Compound Interrupted
contig_46603	3	(ATC)5	18	Trinucleotide
contig_46620	64	(CT)7...(GT)9	147	Interrupted/Compound Interrupted
contig_46688	43	(GT)7	57	Dinucleotide
contig_46762	69	(GAT)5	84	Trinucleotide
contig_46764	2	(GT)8	18	Dinucleotide
contig_46852	98	(CT)6	110	Dinucleotide
contig_47129	97	(AC)6	109	Dinucleotide
contig_47162	67	(GT)7	81	Dinucleotide
contig_47382	60	(GT)6	72	Dinucleotide
contig_47393	46	(ACC)5	61	Trinucleotide
contig_47464	96	(CCT)5	111	Trinucleotide
contig_47582	1	(CT)7	15	Dinucleotide
contig_47584	100	(CG)8	116	Dinucleotide
contig_47608	1	(GT)6	13	Dinucleotide
contig_47617	85	(GT)10	105	Dinucleotide
contig_47621	16	(CCT)5	31	Trinucleotide
contig_47629	4	(GT)9	22	Dinucleotide
contig_47637	102	(GT)8	118	Dinucleotide
contig_47728	28	(AG)6	40	Dinucleotide
contig_47862	90	(GT)6	102	Dinucleotide
contig_47960	86	(GT)16...(GT)6	134	Interrupted/Compound Interrupted
contig_48037	30	(CT)7	44	Dinucleotide
contig_48130	10	(AG)6	22	Dinucleotide
contig_48286	16	(CT)6	28	Dinucleotide
contig_48289	45	(AC)6(AGC)5	72	Compound
contig_48388	81	(AC)6	93	Dinucleotide
contig_48392	142	(AC)7	156	Dinucleotide
contig_48463	2	(AG)9	20	Dinucleotide
contig_48494	91	(AC)9	109	Dinucleotide
contig_48506	2	(GT)6	14	Dinucleotide
contig_48516	1	(CT)8	17	Dinucleotide
contig_48526	1	(AC)9	19	Dinucleotide
contig_48540	62	(ACAG)8	94	Tetranucleotide
contig_48561	2	(ATC)8...(ATC)5	47	Interrupted/Compound Interrupted
contig_48574	96	(AC)6	108	Dinucleotide
contig_48631	1	(GT)7	15	Dinucleotide
contig_48652	1	(GT)8	17	Dinucleotide
contig_48653	9	(CT)6	21	Dinucleotide
contig_48698	2	(CT)7...(CT)7	38	Interrupted/Compound Interrupted
contig_48709	2	(CT)7	16	Dinucleotide
contig_48727	107	(CT)6	119	Dinucleotide
contig_48731	3	(CTT)5	18	Trinucleotide
contig_48769	9	(CCT)5	24	Trinucleotide
contig_48788	57	(GT)11	79	Dinucleotide
contig_48799	82	(CT)6	94	Dinucleotide
contig_48838	96	(GTT)5	111	Trinucleotide
contig_48846	102	(GT)6	114	Dinucleotide
contig_48904	98	(GT)6	110	Dinucleotide
contig_48938	120	(AG)8	136	Dinucleotide
contig_48977	110	(GT)7	124	Dinucleotide
contig_48985	2	(CT)7	16	Dinucleotide
contig_49035	1	(CT)6	13	Dinucleotide
contig_49069	2	(AG)9	20	Dinucleotide
contig_49094	63	(GT)6	75	Dinucleotide
contig_49161	91	(CT)6	103	Dinucleotide
contig_49336	2	(CT)6	14	Dinucleotide
contig_49606	52	(GCT)5	67	Trinucleotide
contig_49612	2	(GT)7...(GT)15	48	Interrupted/Compound Interrupted
contig_49615	4	(CT)6...(CT)7	40	Interrupted/Compound Interrupted
contig_49643	64	(CT)6	76	Dinucleotide
contig_49671	181	(AG)8	197	Dinucleotide
contig_49734	108	(AG)7	122	Dinucleotide
contig_49892	98	(CT)11	120	Dinucleotide
contig_49930	89	(ATT)7	110	Trinucleotide
contig_49979	69	(CT)6	81	Dinucleotide
contig_50042	84	(GT)8	100	Dinucleotide
contig_50055	118	(CT)9	136	Dinucleotide
contig_50134	133	(CT)6	145	Dinucleotide
contig_50148	1	(AC)8	17	Dinucleotide
contig_50201	87	(AG)8	103	Dinucleotide
contig_50299	86	(GT)8	102	Dinucleotide
contig_50338	2	(GT)9	20	Dinucleotide
contig_50367	101	(AC)8	117	Dinucleotide
contig_50372	109	(GT)8	125	Dinucleotide
contig_50428	84	(GT)6	96	Dinucleotide
contig_50473	92	(CT)7	106	Dinucleotide
contig_50494	1	(GT)9	19	Dinucleotide
contig_50506	70	(CT)7...(CT)7	102	Interrupted/Compound Interrupted
contig_50550	47	(AC)6	59	Dinucleotide
contig_50570	90	(CT)8	106	Dinucleotide
contig_50628	1	(AC)6	13	Dinucleotide
contig_50636	101	(GT)8	117	Dinucleotide
contig_50766	2	(CT)6	14	Dinucleotide
contig_50796	86	(CT)6	98	Dinucleotide
contig_50812	56	(ACC)6	74	Trinucleotide
contig_50856	97	(ATT)6	115	Trinucleotide
contig_50879	68	(AC)6	80	Dinucleotide
contig_50977	104	(CT)6	116	Dinucleotide
contig_50996	22	(ATT)5	37	Trinucleotide
contig_51063	2	(GT)6	14	Dinucleotide
contig_51099	88	(CT)8	104	Dinucleotide
contig_51135	225	(CT)7	239	Dinucleotide
contig_51320	1	(GT)9	19	Dinucleotide
contig_51348	44	(CT)7	58	Dinucleotide
contig_51398	11	(AGTT)6	35	Tetranucleotide
contig_51444	82	(GT)9	100	Dinucleotide
contig_51511	2	(GT)9	20	Dinucleotide
contig_51517	120	(AC)7	134	Dinucleotide
contig_51550	128	(AC)9	146	Dinucleotide
contig_51669	33	(AC)6	45	Dinucleotide
contig_51690	90	(AG)9	108	Dinucleotide
contig_51761	6	(AG)7	20	Dinucleotide
contig_51875	3	(AG)6	15	Dinucleotide
contig_51918	82	(GT)6	94	Dinucleotide
contig_52004	2	(GT)6	14	Dinucleotide
contig_52015	2	(GT)9...(GT)19	63	Interrupted/Compound Interrupted
contig_52060	16	(GAT)5	31	Trinucleotide
contig_52061	115	(CT)8	131	Dinucleotide
contig_52095	2	(AG)6	14	Dinucleotide
contig_52138	93	(AC)6	105	Dinucleotide
contig_52157	10	(CT)6	22	Dinucleotide
contig_52206	47	(GT)7	61	Dinucleotide
contig_52268	83	(CT)8	99	Dinucleotide
contig_52279	9	(CT)6	21	Dinucleotide
contig_52396	1	(CT)7	15	Dinucleotide
contig_52491	93	(GT)7	107	Dinucleotide
contig_52611	7	(GT)8	23	Dinucleotide
contig_52634	42	(CT)7	56	Dinucleotide
contig_52663	91	(GT)9	109	Dinucleotide
contig_52672	2	(CT)7	16	Dinucleotide
contig_52774	1	(CT)7	15	Dinucleotide
contig_52833	6	(AC)6...(CT)6...(CT)8	106	Interrupted/Compound Interrupted
contig_53387	28	(GGAT)5	48	Tetranucleotide
contig_53427	26	(GCT)6	44	Trinucleotide
contig_53550	63	(AG)6	75	Dinucleotide
contig_53615	1	(GT)8	17	Dinucleotide
contig_53640	1	(CT)7	15	Dinucleotide
contig_53670	118	(GT)7	132	Dinucleotide
contig_53689	1	(GT)6	13	Dinucleotide
contig_53718	94	(CT)7	108	Dinucleotide
contig_53736	89	(GT)7	103	Dinucleotide
contig_53772	93	(AC)6	105	Dinucleotide
contig_53807	23	(GT)6...(GT)7	99	Interrupted/Compound Interrupted
contig_53812	87	(CT)6	99	Dinucleotide
contig_53821	94	(CT)6	106	Dinucleotide
contig_53872	113	(GT)9	131	Dinucleotide
contig_53878	90	(AG)7	104	Dinucleotide
contig_53890	6	(CT)7	20	Dinucleotide
contig_53907	49	(CCT)5	64	Trinucleotide
contig_53938	8	(GAT)5	23	Trinucleotide
contig_53970	5	(CT)7	19	Dinucleotide
contig_53985	102	(CT)6	114	Dinucleotide
contig_54074	2	(CT)6...(CT)6	36	Interrupted/Compound Interrupted
contig_54088	7	(CT)6	19	Dinucleotide

## Sheet: Primer-contigs
Contig name	Primer left	Left_Tm	Left_%GC	Left_start	Primer_right	Right_Tm	Right_%GC	Right_start	Motif
contig_117	AGGCTGGGTGGGAATTGTC	60.387	57.895	103	CAGCTTTACTGCAGATTTGGC	58.873	47.619	280	(CT)8
contig_133	CTTTGTCTAAGCCTGTTTACCTC	57.894	43.478	349	CGACCGTTCAGGGAAATGC	59.939	57.895	711	(CT)6...(CT)6
contig_175	ATGAGTGAAGCTAGTCTGGAG	57.316	47.619	13	ACGGCACATTATTGCAGGAC	59.655	50	176	(CT)6...(CT)6
contig_442	GGAGGGACGTGAAGAAGCC	60.828	63.158	26	GCTGATTCTCAGACATGGAGG	58.92	52.381	175	(CT)6
contig_652	AATGAATGGCGCGTTCTGG	59.937	52.632	187	CACTGTGATAGATCAGGTGGC	58.924	52.381	339	(GGT)5
contig_923	TGACCTGCATTAACTCTGCC	58.643	50	70	TCTTACTACATATACAAGTGTGCAGG	59.288	38.462	276	(AG)6
contig_1824	GAGACCGATGACCTGTGAAC	58.745	55	4	TCTGCTCACAACTACCTATCCG	60.076	50	157	(AG)6
contig_2593	TCAGGCCAGTTTCTTTGGC	59.024	52.632	109	GGGTGAACAGCTCATTTCTAGC	60.077	50	545	(GT)10
contig_2837	AAGCTTTGCAAGGTCAGCG	60.084	52.632	23	AAGGGATTCTGGGACAGGG	59.065	57.895	255	(AC)6
contig_3417	GAGAAGTAGCCGCTTGCAC	59.648	57.895	19	GCAGCGTGAATCTGGTTGG	60.231	57.895	185	(CT)8
contig_3664	GGCAGTAAACAGCAGGTGG	59.488	57.895	12	TGTGTTTGGCCGGTTTGAC	59.935	52.632	261	(AG)7
contig_3778	TGCCTTCCTTCATAAATGTGC	57.609	42.857	11	ACATGAACAAAGTCTCAACCC	57.123	42.857	336	(CT)7
contig_4294	AGGCCTGATCCTCGACAAC	59.856	57.895	14	CTGCCCTTCCAGCATTCAG	59.259	57.895	219	(CT)6
contig_5697	ACTGATTTCCAAAGATGACGG	57	42.857	38	GACAGAACCAAACTCGGGAC	59.235	55	207	(GT)9
contig_5857	AGCACACAAGCAAAGGTTCC	60.009	50	101	AGGCGATCAGAGTGTCAGC	60.232	57.895	318	(CT)6
contig_5979	AGCAAGTTTGAGGCCATGC	59.782	52.632	25	CCTCATCGCTGGAGGCG	60.659	70.588	178	(AG)6
contig_6299	AAGGCACCGTGAAATCTCC	58.502	52.632	0	CGTAACAGGCATTTATCATCGC	58.94	45.455	151	(AG)6
contig_6507	TGTATATTATCGCTGCTCTGTAGAC	58.923	40	34	CTGAAGCACACTGCCAAGC	60.451	57.895	197	(GT)6
contig_7058	AAGCCAAGGTGCAGAAGGG	60.995	57.895	65	TCGGAGTTCATCACTGCGG	60.528	57.895	248	(GAT)6
contig_7092	GTTTAGGATCATTTCTACAGTGGTATC	58.512	37.037	20	AGGCAGTGACATGATTGTGC	59.582	50	210	(AC)7
contig_7457	CGTTTCCTGCCTCAAGTCC	59.196	57.895	103	TGGTGTCTGCTCCAACGTC	60.678	57.895	294	(CCT)5
contig_7514	CAGGCTGTTTCTAATCTGCAC	57.992	47.619	5	TAAGGCGCCAGGTCAACAG	60.756	57.895	313	(AG)8
contig_7662	TTCCTGATGAATGCACCAATAC	57.511	40.909	33	ACAGCTGGCATATCAATGTCTTAC	59.953	41.667	188	(AG)9
contig_7842	GGACGCTTGGATAACACTGG	59.376	55	36	CCGGCAGTTGGCTTCTTTG	60.452	57.895	249	(GT)11
contig_7949	AGGATTGGAGCAGAGCCAC	60.157	57.895	31	AGCTTTGCGAATGCTAGAAGG	59.741	47.619	198	(GT)6
contig_7989	AGAGCCACCTGTGACTGAAG	60.079	55	78	GGGAAAGAATCCCAGTAGTAAGTTC	59.664	44	333	(CT)6
contig_8910	GGGACCTTAGACGAGCGG	59.931	66.667	44	CAGTGCATGAACGTTGTCTTCAG	61.353	47.826	193	(AG)6
contig_9621	ATTCATGGGCAACAGCTCC	58.867	52.632	5	CAATTGGCCCTGAGGTTGG	59.477	57.895	234	(AAC)5
contig_9628	TCACGATGAGTGAAGGCCG	60.528	57.895	0	AACTGTCTCCAGTCGGTGG	59.705	57.895	206	(CT)6
contig_9836	TAGCCTGCTACCCAAAGCC	60.157	57.895	12	ACTAACAGCCAGCACACTTG	59.155	50	166	(GCT)5
contig_10005	GTGGTGAAGGACTCTGTGG	58.133	57.895	5	TGATGTGGTGGTCCGCTC	60.085	61.111	196	(AAG)5
contig_10270	AGGCACACCAATGCTTCAC	59.407	52.632	36	GCTGCTCGTTTCACTGGTC	59.867	57.895	228	(GTT)5
contig_10556	TGTCAGGGAGATCTGAGTATGG	59.208	50	15	TTGGGACATGGGTTTCTGG	58.003	52.632	164	(GT)7
contig_10804	GAGAGAATGCCACTGATCTCG	59.005	52.381	40	AAGGAGTCCACAGTTTGCG	58.739	52.632	210	(CT)6
contig_11599	ACCGAGAGTTTACGAGCTG	57.643	52.632	131	AGGCACTCCCAGCTACAAG	59.777	57.895	283	(ATT)5
contig_11819	AGTGATGGAGGGTCGTTCG	59.859	57.895	75	TGGGTGATTCTTGCACAGC	59.106	52.632	284	(CT)7
contig_12219	AAGAAACTGTCCTTATTGTGTCC	57.486	39.13	7	AAATGGCCCACCAAAGCTG	59.701	52.632	196	(ATTTT)6
contig_12543	TCATGATTGTGGCCTTCTAGTATTG	59.721	40	2	TGCGCACGCGTAAACAG	59.776	58.824	182	(GT)6
contig_12583	GGCTATGGTCAAGGTAATGGAG	59.023	50	3	AGTCAGACCCTTGCTGACC	59.701	57.895	162	(AGC)7
contig_12782	GGCATGGTCCACCACAATTC	60.223	55	64	ACCCTAGCGTCACAATCAG	57.604	52.632	220	(CT)6
contig_13525	ACGTTAACTGTTGTGACCGC	59.804	50	69	AGTGAAATTAGCACAGCGATGG	60.077	45.455	266	(CT)6
contig_14183	TGGACCATGCCCTCAACG	60.402	61.111	3	GCAGTGCAGAAGTCAATGG	57.65	52.632	232	(GT)8
contig_14300	ACAACTATGGGTGTACATGGC	58.767	47.619	12	GTACTGTGATCTGTAACCAGACG	59.339	47.826	161	(AC)6
contig_14669	CGCTCTCAGCTTTGGGTTG	59.864	57.895	136	CAGGCATGTGCAAGACACC	60.158	57.895	286	(GT)6
contig_14961	TCTTGTCAGTTTCAGCTCTGG	58.642	47.619	22	GTGGCACTCAAGCTCATTC	57.352	52.632	175	(GTTT)5
contig_14981	CTCGTCCTCTGTGGAGCTG	60.232	63.158	68	GGATCCAGGCAGAGCTTTAG	58.503	55	219	(CCT)7
contig_15075	TGCAGAGGAATCTCCTTGTGG	60.492	52.381	2	GACCGTCCACTGTGTCATC	58.612	57.895	168	(GGT)5
contig_15957	CGTGGCGATCTCACCAAAG	59.648	57.895	10	TGCAACTTCAGAACAAGGCAC	60.35	47.619	230	(GGT)6
contig_16842	TAGGACTTGAGCGAATGTTTACTTG	60.13	40	47	GCAGTCGGAGGGAACACG	61.163	66.667	196	(CT)6
contig_17081	GCTAAAGGCGTAAGGTATGTC	57.256	47.619	0	AGGAGCAGCGACATGGG	59.753	64.706	167	(CT)8
contig_17305	TACATGGGACAGGGAAGTACTCG	61.969	52.174	6	AAATAGCTTGGATTAGCACCTG	57.238	40.909	156	(ATC)7
contig_19077	TGCAGCAGAGCTTTCTGATTG	59.944	47.619	42	AAAGCAGGCGTGGCATTAG	59.562	52.632	278	(GT)9
contig_20535	AGAGCATCAAAGTGTCCCTG	58.274	50	38	GGACTGGGAGGTGCTCTTG	60.459	63.158	192	(AGC)5
contig_21230	AACGTTAGCGTGGTGGCTC	61.407	57.895	1	TCATGAGTCCAAACTGCACC	58.861	50	273	(AC)6
contig_21296	GAATTCCAAAGAGGGCAGGTC	59.667	52.381	29	TGCCAGTCTCTGCTGGTAG	59.477	57.895	178	(AG)6
contig_21606	ACACCGAACATGGAGGGAC	60.082	57.895	35	ACGAACTGGAGCACTTTATGG	59.057	47.619	246	(CCT)5
contig_21771	GAGTTCCAGAGTCCTGCCC	60.157	63.158	28	CATCGTTGTGCCGCCAG	59.851	64.706	318	(CT)8
contig_22559	GAAGCTTGGAGCTCATCCAC	59.372	55	5	ACACATCTCCACAAGATATTTCTCC	59.428	40	155	(AAG)5
contig_22894	CGGCTACATCAATGCCCTC	59.12	57.895	10	AGGCTCCATCAGGAACTGTC	59.861	55	273	(GCT)7
contig_23572	CAGGGTTCTATTCCAGCAGTC	58.848	52.381	72	CAGGGAGCCAATGAAACGG	59.562	57.895	228	(CCT)6
contig_24414	GTTTGACACCTTTGACTGACG	58.418	47.619	17	ACTGACCAGTCCACTTACAG	57.259	50	196	(AG)6
contig_24661	ACACTCTTTGATGACCTGGTTG	59.287	45.455	20	GATGGAGTGGCCTCCCG	59.837	70.588	197	(GT)7
contig_24694	TCAGAGCCCATACCTGGAC	58.851	57.895	30	GTATCTGCGGGCGTGAAG	59.017	61.111	215	(AC)6
contig_25297	AAGTACTCGGTTGCCCGTG	60.751	57.895	1	TGATGTGCTGTAGATCCCGAG	60.078	52.381	151	(CTT)5
contig_25982	TCCATCCTGAGCCCAAACG	60.46	57.895	58	TCTGCAGCCTAAACTCAGC	58.208	52.632	227	(AG)6
contig_26248	CCCTGCCCTTGACAATCC	58.408	61.111	25	TTGATAAGCGCCACGTTCC	59.274	52.632	204	(GTT)5
contig_26320	CGACGAGTCCACAAACCTG	59.211	57.895	45	CTGAGCACTGACCACATCTTC	59.405	52.381	205	(GT)7
contig_26841	AGCCCTCACCAGTATTCACC	59.859	55	24	CTGAGGCACGTTGAAGCAG	59.867	57.895	187	(CT)7
contig_26880	TGGATGTTCAGGGTTAATGTCAG	59.186	43.478	52	CCACTGGCTCTTCCAGGTC	60.459	63.158	247	(GT)7
contig_27711	TGTAGTGCCCTTTGATCGTC	58.371	50	33	ACAGATACGCGCAATATGACC	59.342	47.619	264	(CT)7
contig_28070	AGTTGGAATCAGGACCCGC	60.46	57.895	16	ACGCTGTTCTTTGCACCAG	59.715	52.632	229	(CCT)6
contig_28755	GAAAGTACTGCACCTCTGCC	59.303	55	16	ACCACTGTTTAGGTCGAAGTATC	58.696	43.478	262	(GTTT)8
contig_28913	CCAATGTTCAGCTCCAGCC	59.561	57.895	5	CCTCAACTGCCAAAGTCCC	59.106	57.895	209	(AGC)6
contig_33077	GCAAGATCAGTTCGCAGGC	60.304	57.895	63	ACTTGGCAATCTGCTGTGG	59.103	52.632	230	(GTTT)5
contig_34226	CGCACTCCGAAAGCAACC	60.165	61.111	61	GGTCCTGTGGGCTTGTAAAC	59.51	55	357	(GCT)5
contig_34496	CTGTAAAGGTGTGACGCGG	59.577	57.895	10	GAGCACTATGATGGAGTGCG	59.243	55	190	(AC)6
contig_34868	TTCCACGCCTGCCTTCAAC	61.648	57.895	38	AGTCTAGTCATCAAGCGTTTAGC	59.332	43.478	191	(CCT)5
contig_34991	GACTTTGACGGTTCCACCTG	59.518	55	10	GCGCTCTTTGGATTTGGAGC	60.92	55	160	(AGC)5
contig_35837	CCCTTCCTCAATACTCTGACCC	60.34	54.545	18	TGTACGGCGGTGCATAGAC	60.6	57.895	169	(CTGT)5
contig_37007	TTGTCACGGGCTTCTTCCG	61.047	57.895	9	AGCAGTATCCAGAGCCAACC	60.224	55	204	(CT)10
contig_37854	ACTTCTGTGCTCGTTTCGG	58.835	52.632	0	TACCCGTGGACTCAGATCG	58.959	57.895	173	(CTT)7
contig_39773	CCCTGTTGTTTCCTTTCAGTC	57.763	47.619	24	CGTCATACTGCGTCCCGTG	61.597	63.158	174	(CTGT)6
contig_41091	AGACAGTGGCACGCATCG	61.165	61.111	27	ACATAGCACCCAGATAGGTTGG	60.341	50	179	(AG)8
contig_46762	GCTGAGCAATGAGCGTTCG	60.66	57.895	9	TGGATTCCGTAGTCGGAGG	58.951	57.895	163	(GAT)5
contig_48037	GAAGCTGGTGACATGGTACG	59.381	55	0	GACAACATGTAGACGGCATTTC	58.74	45.455	149	(CT)7
contig_48388	ACTGTAATTATACGGTCAGAACCC	58.862	41.667	10	TGTCACAGCGCCATAACTTG	59.589	50	168	(AC)6
contig_48788	TGAAAGAAGTAACATTACAGAGTCAGG	59.907	37.037	8	AAGCTGAGCACTGGCATTC	59.185	52.632	178	(GT)11
contig_48799	TGTGCCCAGTTGCTCCAC	60.956	61.111	5	TCTGTTCGGTCAGTAGAATGG	57.889	47.619	170	(CT)6
